# Supplementary material for: Exploring the Phytochemical Profile and Biological Insights of Epilobium angustifolium L. Herb
Source: Plants (Basel). 2025 Jan 31;14(3):415. doi: 10.3390/plants14030415 (PMC11820171; doi:10.3390/plants14030415)
Supplement: Supplementary file 1 [file plants-14-00415-s001.zip]

Archive with 1 entries (1 files):
- plants-3407257-supplementary.pdf
